# Supplementary material for: Measuring cystic fibrosis drug responses in organoids derived from 2D differentiated nasal epithelia
Source: Life Sci Alliance. 2022 Aug 3;5(12):e202101320. doi: 10.26508/lsa.202101320 (PMC9351388; doi:10.26508/lsa.202101320)
Supplement: Supplementary file 4 [file LSA-2021-01320_TableS1.xlsx]

## Sheet: Sheet1
Donor	Figure
CF Donor 1	1C	S4A	S4B	S4CD	S4E	S5EF	S6C	S6D
CF Donor 2	1F	2B	3BC	3FG	3J	S6B
CF Donor 3	2A	S4B	S4CD	S5EF
CF Donor 4	2B	3BC	3FG	3J	S4B	S4CD	S5EF	S6B	S7CD
CF Donor 5	2B	3BC	3FG	3J	S7CD
CF Donor 6	2B	2CD	2FG	2H, S3B
CF Donor 7	2B	2CD	2FG	2H, S3B	S4CD
CF Donor 8	1B	2B	2CD	2FG	2H, S3B	3BC	3J	S2IJ	S6B
CF Donor 9	2CD	2FG	S2IJ
CF Donor 10	2CD	2FG	3FG	S4CD	S7B	S7CD
CF Donor 11	2CD	2FG	3BC	3J	S6A	S6B
CF Donor 12	2CD	2FG	3BC	3J	S2A	S2IJ	S6B
CF Donor 13	2CD	2E	2FG	3BC	3J	S4CD
CF Donor 14	S6B	S7A
CF Donor 15	3DE	3J
CF Donor 16	3DE	3J
CF Donor 17	3DE	3J
CF Donor 18	3HI	3J
CF Donor 19	S2C
CF Donor 20	S2D
CF Donor 21	S2IJ
CF Donor 22	S2IJ
CF Donor 23	S2IJ
CF Donor 24	S7EF
HC Donor 1	1D	2A	2CD	S1ABCD	S2EF	S2GH	S2IJ
HC Donor 2	1E	2CD	S2EF	S2GH	S2IJ
HC Donor 3	1G	3AC	S6A
HC Donor 4	1HI	2CD
HC Donor 5	1HI	2B	2CD	3AC	S3CD
HC Donor 6	1HI	2IJ	S3CD	S5A	S5B	S5CD
HC Donor 7	1HI	2B	S3CD
HC Donor 8	1HI	2B	3AC
HC Donor 9	2B
HC Donor 10	2B
HC Donor 11	2B	2CD	3AC
HC Donor 12	2CD	S2IJ
HC Donor 13	2CD	S2GH	S2IJ
HC Donor 14	2CD	S2IJ	S5A		S5CD
HC Donor 15	2IJ	S5A		S5CD
HC Donor 16	2IJ
HC Donor 17	3AC
HC Donor 18	S2B
HC Donor 19	S2IJ
