# Supplementary material for: Measuring cystic fibrosis drug responses in organoids derived from 2D differentiated nasal epithelia
Source: Life Sci Alliance. 2022 Aug 3;5(12):e202101320. doi: 10.26508/lsa.202101320 (PMC9351388; doi:10.26508/lsa.202101320)
Supplement: Supplementary file 6 [file LSA-2021-01320_TableS3.xlsx]

## Sheet: Sheet1
Reagent	Concentration
Advanced DMEM F12	98.5% (v/v)
(±)-Epinephrine hydrochloride	0.5 μg/mL
Hydrocortisone	0.5 μg/mL
3,3′,5-Triiodo-L-thyronine sodium salt	100 nM
Penicillin-Streptomycin	1 % (v/v)
A83-01 (TGF-βi)	50 nM
TTNPB (Retinoic acid agonist)	100 nM
Recombinant human EGF	0.5 ng/mL
